# Supplementary material for: Uncovering Distinct Peptide Charging Behaviors in Electrospray Ionization Mass Spectrometry Using a Large-Scale Dataset
Source: J Am Soc Mass Spectrom. 2023 Dec 14;35(1):90–9. doi: 10.1021/jasms.3c00325 (PMC10767741; doi:10.1021/jasms.3c00325)
Supplement: Supplementary file 1 — js3c00325_si_001.xlsx [file js3c00325_si_001.xlsx]

## Sheet: list_of_lcmsms_runs
run	pxd_identifier	organism	protease
20210420_MJ_LFQ_Hela_standard_gradient_long_Voltage_1p5_01	PXD040794	Human (HeLa)	trypsin
20210420_MJ_LFQ_Hela_standard_gradient_long_Voltage_1p5_02	PXD040794	Human (HeLa)	trypsin
20210420_MJ_LFQ_Hela_standard_gradient_long_Voltage_2p0_01	PXD040794	Human (HeLa)	trypsin
20210420_MJ_LFQ_Hela_standard_gradient_long_Voltage_2p0_02	PXD040794	Human (HeLa)	trypsin
20210420_MJ_LFQ_Hela_standard_gradient_long_Voltage_2p5_01	PXD040794	Human (HeLa)	trypsin
20210420_MJ_LFQ_Hela_standard_gradient_long_Voltage_2p5_02	PXD040794	Human (HeLa)	trypsin
20210420_MJ_LFQ_Hela_standard_gradient_short_Voltage_1p5_01	PXD040794	Human (HeLa)	trypsin
20210420_MJ_LFQ_Hela_standard_gradient_short_Voltage_1p5_02	PXD040794	Human (HeLa)	trypsin
20210420_MJ_LFQ_Hela_standard_gradient_short_Voltage_2p0_01	PXD040794	Human (HeLa)	trypsin
20210420_MJ_LFQ_Hela_standard_gradient_short_Voltage_2p0_02	PXD040794	Human (HeLa)	trypsin
20210420_MJ_LFQ_Hela_standard_gradient_short_Voltage_2p5_01	PXD040794	Human (HeLa)	trypsin
20210420_MJ_LFQ_Hela_standard_gradient_short_Voltage_2p5_02	PXD040794	Human (HeLa)	trypsin
20210801_MJ_HeLa_Thermo_15cm_flowrate_200nl_01	PXD040794	Human (HeLa)	trypsin
20210801_MJ_HeLa_Thermo_15cm_flowrate_200nl_02	PXD040794	Human (HeLa)	trypsin
20210801_MJ_HeLa_Thermo_15cm_flowrate_400nl_01	PXD040794	Human (HeLa)	trypsin
20210801_MJ_HeLa_Thermo_15cm_flowrate_400nl_02	PXD040794	Human (HeLa)	trypsin
20210801_MJ_HeLa_Thermo_15cm_flowrate_600nl_01	PXD040794	Human (HeLa)	trypsin
20210801_MJ_HeLa_Thermo_15cm_flowrate_600nl_02	PXD040794	Human (HeLa)	trypsin
20210801_MJ_HeLa_Thermo_15cm_flowrate_800nl_01	PXD040794	Human (HeLa)	trypsin
20210801_MJ_HeLa_Thermo_15cm_flowrate_800nl_02	PXD040794	Human (HeLa)	trypsin
HeLa_ArgC_HCD_1	PXD000900	Human (HeLa)	ArgC
HeLa_ArgC_HCD_2	PXD000900	Human (HeLa)	ArgC
HeLa_ArgC_HCD_3	PXD000900	Human (HeLa)	ArgC
HeLa_AspN_HCD_1	PXD000900	Human (HeLa)	AspN
HeLa_AspN_HCD_2	PXD000900	Human (HeLa)	AspN
HeLa_AspN_HCD_3	PXD000900	Human (HeLa)	AspN
HeLa_chytry_HCD_1	PXD000900	Human (HeLa)	trypsin
HeLa_chytry_HCD_2	PXD000900	Human (HeLa)	trypsin
HeLa_chytry_HCD_3	PXD000900	Human (HeLa)	trypsin
HeLa_GluC_HCD_1	PXD000900	Human (HeLa)	GluC
HeLa_GluC_HCD_2	PXD000900	Human (HeLa)	GluC
HeLa_GluC_HCD_3	PXD000900	Human (HeLa)	GluC
HeLa_LysC_HCD_1	PXD000900	Human (HeLa)	LysC
HeLa_LysC_HCD_2	PXD000900	Human (HeLa)	LysC
HeLa_LysC_HCD_3	PXD000900	Human (HeLa)	LysC
HeLa_try_HCD_1	PXD000900	Human (HeLa)	trypsin
HeLa_try_HCD_2	PXD000900	Human (HeLa)	trypsin
HeLa_try_HCD_3	PXD000900	Human (HeLa)	trypsin
20190107_TIMS2_AnBr_SA_200ng_CElegans_Trp_IRT_Fraction01_A7_01_3939	PXD019086	C. Elegans	trypsin
20190107_TIMS2_AnBr_SA_200ng_CElegans_Trp_IRT_Fraction02_B7_01_3940	PXD019086	C. Elegans	trypsin
20190107_TIMS2_AnBr_SA_200ng_CElegans_Trp_IRT_Fraction03_C7_01_3941	PXD019086	C. Elegans	trypsin
20190107_TIMS2_AnBr_SA_200ng_CElegans_Trp_IRT_Fraction04_D7_01_3942	PXD019086	C. Elegans	trypsin
20190107_TIMS2_AnBr_SA_200ng_CElegans_Trp_IRT_Fraction05_E7_01_3943	PXD019086	C. Elegans	trypsin
20190107_TIMS2_AnBr_SA_200ng_CElegans_Trp_IRT_Fraction06_F7_01_3944	PXD019086	C. Elegans	trypsin
20190107_TIMS2_AnBr_SA_200ng_CElegans_Trp_IRT_Fraction07_G7_01_3945	PXD019086	C. Elegans	trypsin
20190107_TIMS2_AnBr_SA_200ng_CElegans_Trp_IRT_Fraction08_H7_01_3946	PXD019086	C. Elegans	trypsin
20190107_TIMS2_AnBr_SA_200ng_CElegans_Trp_IRT_Fraction10_B8_01_3948	PXD019086	C. Elegans	trypsin
20190107_TIMS2_AnBr_SA_200ng_CElegans_Trp_IRT_Fraction11_C8_01_3949	PXD019086	C. Elegans	trypsin
20190107_TIMS2_AnBr_SA_200ng_CElegans_Trp_IRT_Fraction12_D8_01_3950	PXD019086	C. Elegans	trypsin
20190107_TIMS2_AnBr_SA_200ng_CElegans_Trp_IRT_Fraction13_E8_01_3951	PXD019086	C. Elegans	trypsin
20190107_TIMS2_AnBr_SA_200ng_CElegans_Trp_IRT_Fraction14_F8_01_3952	PXD019086	C. Elegans	trypsin
20190107_TIMS2_AnBr_SA_200ng_CElegans_Trp_IRT_Fraction15_G8_01_3953	PXD019086	C. Elegans	trypsin
20190107_TIMS2_AnBr_SA_200ng_CElegans_Trp_IRT_Fraction16_H8_01_3954	PXD019086	C. Elegans	trypsin
20190107_TIMS2_AnBr_SA_200ng_CElegans_Trp_IRT_Fraction17_A9_01_3955	PXD019086	C. Elegans	trypsin
20190107_TIMS2_AnBr_SA_200ng_CElegans_Trp_IRT_Fraction18_B9_01_3956	PXD019086	C. Elegans	trypsin
20190107_TIMS2_AnBr_SA_200ng_CElegans_Trp_IRT_Fraction19_C9_01_3957	PXD019086	C. Elegans	trypsin
20190107_TIMS2_AnBr_SA_200ng_CElegans_Trp_IRT_Fraction20_D9_01_3958	PXD019086	C. Elegans	trypsin
20190107_TIMS2_AnBr_SA_200ng_CElegans_Trp_IRT_Fraction21_E9_01_3959	PXD019086	C. Elegans	trypsin
20190107_TIMS2_AnBr_SA_200ng_CElegans_Trp_IRT_Fraction22_F9_01_3960	PXD019086	C. Elegans	trypsin
20190107_TIMS2_AnBr_SA_200ng_CElegans_Trp_IRT_Fraction23_G9_01_3961	PXD019086	C. Elegans	trypsin
20190107_TIMS2_AnBr_SA_200ng_CElegans_Trp_IRT_Fraction24_H9_01_3962	PXD019086	C. Elegans	trypsin
20190201TIMS2_AnBr_SA_200ng_Drosophila_LysC_IRT_Fraction01_A10_01_4067	PXD019086	Drosophila	LysC
20190201TIMS2_AnBr_SA_200ng_Drosophila_LysC_IRT_Fraction02_B10_01_4068	PXD019086	Drosophila	LysC
20190201TIMS2_AnBr_SA_200ng_Drosophila_LysC_IRT_Fraction03_C10_01_4069	PXD019086	Drosophila	LysC
20190201TIMS2_AnBr_SA_200ng_Drosophila_LysC_IRT_Fraction04_D10_01_4070	PXD019086	Drosophila	LysC
20190201TIMS2_AnBr_SA_200ng_Drosophila_LysC_IRT_Fraction05_E10_01_4071	PXD019086	Drosophila	LysC
20190201TIMS2_AnBr_SA_200ng_Drosophila_LysC_IRT_Fraction06_F10_01_4072	PXD019086	Drosophila	LysC
20190201TIMS2_AnBr_SA_200ng_Drosophila_LysC_IRT_Fraction07_G10_01_4073	PXD019086	Drosophila	LysC
20190201TIMS2_AnBr_SA_200ng_Drosophila_LysC_IRT_Fraction08_H10_01_4074	PXD019086	Drosophila	LysC
20190201TIMS2_AnBr_SA_200ng_Drosophila_LysC_IRT_Fraction09_A11_01_4075	PXD019086	Drosophila	LysC
20190201TIMS2_AnBr_SA_200ng_Drosophila_LysC_IRT_Fraction10_B11_01_4076	PXD019086	Drosophila	LysC
20190201TIMS2_AnBr_SA_200ng_Drosophila_LysC_IRT_Fraction11_C11_01_4077	PXD019086	Drosophila	LysC
20190201TIMS2_AnBr_SA_200ng_Drosophila_LysC_IRT_Fraction12_D11_01_4078	PXD019086	Drosophila	LysC
20190201TIMS2_AnBr_SA_200ng_Drosophila_LysC_IRT_Fraction13_E11_01_4079	PXD019086	Drosophila	LysC
20190201TIMS2_AnBr_SA_200ng_Drosophila_LysC_IRT_Fraction14_F11_01_4080	PXD019086	Drosophila	LysC
20190201TIMS2_AnBr_SA_200ng_Drosophila_LysC_IRT_Fraction15_G11_01_4081	PXD019086	Drosophila	LysC
20190201TIMS2_AnBr_SA_200ng_Drosophila_LysC_IRT_Fraction16_H11_01_4082	PXD019086	Drosophila	LysC
20190201TIMS2_AnBr_SA_200ng_Drosophila_LysC_IRT_Fraction17_A12_01_4083	PXD019086	Drosophila	LysC
20190201TIMS2_AnBr_SA_200ng_Drosophila_LysC_IRT_Fraction18_B12_01_4084	PXD019086	Drosophila	LysC
20190201TIMS2_AnBr_SA_200ng_Drosophila_LysC_IRT_Fraction19_C12_01_4085	PXD019086	Drosophila	LysC
20190201TIMS2_AnBr_SA_200ng_Drosophila_LysC_IRT_Fraction20_D12_01_4086	PXD019086	Drosophila	LysC
20190201TIMS2_AnBr_SA_200ng_Drosophila_LysC_IRT_Fraction21_E12_01_4089	PXD019086	Drosophila	LysC
20190201TIMS2_AnBr_SA_200ng_Drosophila_LysC_IRT_Fraction22_F12_01_4090	PXD019086	Drosophila	LysC
20190201TIMS2_AnBr_SA_200ng_Drosophila_LysC_IRT_Fraction23_G12_01_4091	PXD019086	Drosophila	LysC
20190201TIMS2_AnBr_SA_200ng_Drosophila_LysC_IRT_Fraction24_H12_01_4092	PXD019086	Drosophila	LysC
20190126_TIMS03_AnBr_SA_200ng_Drosophila_LysN_IRT_Fraction02_B7_1_823	PXD019086	Drosophila	LysN
20190126_TIMS03_AnBr_SA_200ng_Drosophila_LysN_IRT_Fraction03_C7_1_824	PXD019086	Drosophila	LysN
20190126_TIMS03_AnBr_SA_200ng_Drosophila_LysN_IRT_Fraction04_D7_1_825	PXD019086	Drosophila	LysN
20190126_TIMS03_AnBr_SA_200ng_Drosophila_LysN_IRT_Fraction05_E7_1_826	PXD019086	Drosophila	LysN
20190126_TIMS03_AnBr_SA_200ng_Drosophila_LysN_IRT_Fraction06_F7_1_827	PXD019086	Drosophila	LysN
20190126_TIMS03_AnBr_SA_200ng_Drosophila_LysN_IRT_Fraction09_A8_1_830	PXD019086	Drosophila	LysN
20190126_TIMS03_AnBr_SA_200ng_Drosophila_LysN_IRT_Fraction10_B8_1_831	PXD019086	Drosophila	LysN
20190131_TIMS03_AnBr_SA_200ng_Drosophila_LysN_IRT_Fraction11_C8_1_852	PXD019086	Drosophila	LysN
20190131_TIMS03_AnBr_SA_200ng_Drosophila_LysN_IRT_Fraction13_E8_1_854	PXD019086	Drosophila	LysN
20190131_TIMS03_AnBr_SA_200ng_Drosophila_LysN_IRT_Fraction14_F8_1_855	PXD019086	Drosophila	LysN
20190131_TIMS03_AnBr_SA_200ng_Drosophila_LysN_IRT_Fraction15_G8_1_856	PXD019086	Drosophila	LysN
20190131_TIMS03_AnBr_SA_200ng_Drosophila_LysN_IRT_Fraction16_H8_1_857	PXD019086	Drosophila	LysN
20190131_TIMS03_AnBr_SA_200ng_Drosophila_LysN_IRT_Fraction17_A9_1_858	PXD019086	Drosophila	LysN
20190131_TIMS03_AnBr_SA_200ng_Drosophila_LysN_IRT_Fraction18_B9_1_859	PXD019086	Drosophila	LysN
20190131_TIMS03_AnBr_SA_200ng_Drosophila_LysN_IRT_Fraction19_C9_1_860	PXD019086	Drosophila	LysN
20190131_TIMS03_AnBr_SA_200ng_Drosophila_LysN_IRT_Fraction20_D9_1_861	PXD019086	Drosophila	LysN
20190131_TIMS03_AnBr_SA_200ng_Drosophila_LysN_IRT_Fraction21_E9_1_862	PXD019086	Drosophila	LysN
20190131_TIMS03_AnBr_SA_200ng_Drosophila_LysN_IRT_Fraction22_F9_1_863	PXD019086	Drosophila	LysN
20190131_TIMS03_AnBr_SA_200ng_Drosophila_LysN_IRT_Fraction24_H9_1_869	PXD019086	Drosophila	LysN
20190204_TIMS03_AnBr_SA_200ng_Drosophila_LysN_IRT_Fraction23_G9_1_868	PXD019086	Drosophila	LysN
20190118_TIMS2_AnBr_SA_200ng_Drosophila_Trypsin_IRT_Fraction04_D7_01_4021	PXD019086	Drosophila	trypsin
20190118_TIMS2_AnBr_SA_200ng_Drosophila_Trypsin_IRT_Fraction05_E7_01_4022	PXD019086	Drosophila	trypsin
20190118_TIMS2_AnBr_SA_200ng_Drosophila_Trypsin_IRT_Fraction06_F7_01_4023	PXD019086	Drosophila	trypsin
20190118_TIMS2_AnBr_SA_200ng_Drosophila_Trypsin_IRT_Fraction07_G7_01_4024	PXD019086	Drosophila	trypsin
20190118_TIMS2_AnBr_SA_200ng_Drosophila_Trypsin_IRT_Fraction08_H7_01_4025	PXD019086	Drosophila	trypsin
20190118_TIMS2_AnBr_SA_200ng_Drosophila_Trypsin_IRT_Fraction09_A8_01_4026	PXD019086	Drosophila	trypsin
20190118_TIMS2_AnBr_SA_200ng_Drosophila_Trypsin_IRT_Fraction10_B8_01_4027	PXD019086	Drosophila	trypsin
20190118_TIMS2_AnBr_SA_200ng_Drosophila_Trypsin_IRT_Fraction11_C8_01_4028	PXD019086	Drosophila	trypsin
20190118_TIMS2_AnBr_SA_200ng_Drosophila_Trypsin_IRT_Fraction12_D8_01_4029	PXD019086	Drosophila	trypsin
20190118_TIMS2_AnBr_SA_200ng_Drosophila_Trypsin_IRT_Fraction13_E8_01_4030	PXD019086	Drosophila	trypsin
20190119_TIMS2_AnBr_SA_200ng_Drosophila_Trypsin_IRT_Fraction01_A7_01_4018	PXD019086	Drosophila	trypsin
20190119_TIMS2_AnBr_SA_200ng_Drosophila_Trypsin_IRT_Fraction02_B7_01_4019	PXD019086	Drosophila	trypsin
20190119_TIMS2_AnBr_SA_200ng_Drosophila_Trypsin_IRT_Fraction03_C7_01_4020	PXD019086	Drosophila	trypsin
20190131_TIMS2_AnBr_SA_200ng_Drosophila_Trypsin_IRT_Fraction14_F8_01_4051	PXD019086	Drosophila	trypsin
20190131_TIMS2_AnBr_SA_200ng_Drosophila_Trypsin_IRT_Fraction15_G8_01_4052	PXD019086	Drosophila	trypsin
20190131_TIMS2_AnBr_SA_200ng_Drosophila_Trypsin_IRT_Fraction16_H8_01_4053	PXD019086	Drosophila	trypsin
20190131_TIMS2_AnBr_SA_200ng_Drosophila_Trypsin_IRT_Fraction17_A9_01_4054	PXD019086	Drosophila	trypsin
20190131_TIMS2_AnBr_SA_200ng_Drosophila_Trypsin_IRT_Fraction18_B9_01_4055	PXD019086	Drosophila	trypsin
20190131_TIMS2_AnBr_SA_200ng_Drosophila_Trypsin_IRT_Fraction19_C9_01_4060	PXD019086	Drosophila	trypsin
20190131_TIMS2_AnBr_SA_200ng_Drosophila_Trypsin_IRT_Fraction20_D9_01_4061	PXD019086	Drosophila	trypsin
20190131_TIMS2_AnBr_SA_200ng_Drosophila_Trypsin_IRT_Fraction22_F9_01_4064	PXD019086	Drosophila	trypsin
20190131_TIMS2_AnBr_SA_200ng_Drosophila_Trypsin_IRT_Fraction23_G9_01_4065	PXD019086	Drosophila	trypsin
20190131_TIMS2_AnBr_SA_200ng_Drosophila_Trypsin_IRT_Fraction24_H9_01_4066	PXD019086	Drosophila	trypsin
20190202_TIMS2_AnBr_SA_200ng_Drosophila_Trypsin_IRT_Fraction21_E9_01_4063	PXD019086	Drosophila	trypsin
20190220_tims03_FlMe_SA_200ng_Ecoli_LysC_IRT_Fraction_02_B7_1_1169	PXD019086	Ecoli	LysC
20190220_tims03_FlMe_SA_200ng_Ecoli_LysC_IRT_Fraction_03_C7_1_1170	PXD019086	Ecoli	LysC
20190220_tims03_FlMe_SA_200ng_Ecoli_LysC_IRT_Fraction_04_D7_1_1171	PXD019086	Ecoli	LysC
20190220_tims03_FlMe_SA_200ng_Ecoli_LysC_IRT_Fraction_05_E7_1_1172	PXD019086	Ecoli	LysC
20190220_tims03_FlMe_SA_200ng_Ecoli_LysC_IRT_Fraction_06_F7_1_1173	PXD019086	Ecoli	LysC
20190220_tims03_FlMe_SA_200ng_Ecoli_LysC_IRT_Fraction_07_G7_1_1174	PXD019086	Ecoli	LysC
20190220_tims03_FlMe_SA_200ng_Ecoli_LysC_IRT_Fraction_08_H7_1_1175	PXD019086	Ecoli	LysC
20190220_tims03_FlMe_SA_200ng_Ecoli_LysC_IRT_Fraction_09_A8_1_1176	PXD019086	Ecoli	LysC
20190220_tims03_FlMe_SA_200ng_Ecoli_LysC_IRT_Fraction_10_B8_1_1177	PXD019086	Ecoli	LysC
20190220_tims03_FlMe_SA_200ng_Ecoli_LysC_IRT_Fraction_11_C8_1_1178	PXD019086	Ecoli	LysC
20190220_tims03_FlMe_SA_200ng_Ecoli_LysC_IRT_Fraction_12_D8_1_1179	PXD019086	Ecoli	LysC
20190220_tims03_FlMe_SA_200ng_Ecoli_LysC_IRT_Fraction_13_E8_1_1180	PXD019086	Ecoli	LysC
20190220_tims03_FlMe_SA_200ng_Ecoli_LysC_IRT_Fraction_14_F8_1_1181	PXD019086	Ecoli	LysC
20190220_tims03_FlMe_SA_200ng_Ecoli_LysC_IRT_Fraction_16_H8_1_1183	PXD019086	Ecoli	LysC
20190220_tims03_FlMe_SA_200ng_Ecoli_LysC_IRT_Fraction_17_A9_1_1184	PXD019086	Ecoli	LysC
20190220_tims03_FlMe_SA_200ng_Ecoli_LysC_IRT_Fraction_18_B9_1_1185	PXD019086	Ecoli	LysC
20190220_tims03_FlMe_SA_200ng_Ecoli_LysC_IRT_Fraction_19_C9_1_1186	PXD019086	Ecoli	LysC
20190220_tims03_FlMe_SA_200ng_Ecoli_LysC_IRT_Fraction_21_E9_1_1188	PXD019086	Ecoli	LysC
20190220_tims03_FlMe_SA_200ng_Ecoli_LysC_IRT_Fraction_22_F9_1_1189	PXD019086	Ecoli	LysC
20190220_tims03_FlMe_SA_200ng_Ecoli_LysC_IRT_Fraction_23_G9_1_1190	PXD019086	Ecoli	LysC
20190220_tims03_FlMe_SA_200ng_Ecoli_LysC_IRT_Fraction_24_H9_1_1191	PXD019086	Ecoli	LysC
20190222_tims03_AnBr_SA_200ng_Ecoli_LysN_IRT_Fraction_01_A10_1_1193	PXD019086	Ecoli	LysN
20190222_tims03_AnBr_SA_200ng_Ecoli_LysN_IRT_Fraction_02_B10_1_1194	PXD019086	Ecoli	LysN
20190222_tims03_AnBr_SA_200ng_Ecoli_LysN_IRT_Fraction_03_C10_1_1195	PXD019086	Ecoli	LysN
20190222_tims03_AnBr_SA_200ng_Ecoli_LysN_IRT_Fraction_05_E10_1_1197	PXD019086	Ecoli	LysN
20190222_tims03_AnBr_SA_200ng_Ecoli_LysN_IRT_Fraction_06_F10_1_1198	PXD019086	Ecoli	LysN
20190222_tims03_AnBr_SA_200ng_Ecoli_LysN_IRT_Fraction_07_G10_1_1199	PXD019086	Ecoli	LysN
20190222_tims03_AnBr_SA_200ng_Ecoli_LysN_IRT_Fraction_08_H10_1_1200	PXD019086	Ecoli	LysN
20190222_tims03_AnBr_SA_200ng_Ecoli_LysN_IRT_Fraction_09_A11_1_1201	PXD019086	Ecoli	LysN
20190222_tims03_AnBr_SA_200ng_Ecoli_LysN_IRT_Fraction_10_B11_1_1202	PXD019086	Ecoli	LysN
20190222_tims03_AnBr_SA_200ng_Ecoli_LysN_IRT_Fraction_11_C11_1_1203	PXD019086	Ecoli	LysN
20190222_tims03_AnBr_SA_200ng_Ecoli_LysN_IRT_Fraction_12_D11_1_1204	PXD019086	Ecoli	LysN
20190222_tims03_AnBr_SA_200ng_Ecoli_LysN_IRT_Fraction_13_E11_1_1205	PXD019086	Ecoli	LysN
20190222_tims03_AnBr_SA_200ng_Ecoli_LysN_IRT_Fraction_14_F11_1_1206	PXD019086	Ecoli	LysN
20190222_tims03_AnBr_SA_200ng_Ecoli_LysN_IRT_Fraction_15_G11_1_1207	PXD019086	Ecoli	LysN
20190222_tims03_AnBr_SA_200ng_Ecoli_LysN_IRT_Fraction_16_H11_1_1208	PXD019086	Ecoli	LysN
20190222_tims03_AnBr_SA_200ng_Ecoli_LysN_IRT_Fraction_18_B12_1_1210	PXD019086	Ecoli	LysN
20190222_tims03_AnBr_SA_200ng_Ecoli_LysN_IRT_Fraction_19_C12_1_1211	PXD019086	Ecoli	LysN
20190222_tims03_AnBr_SA_200ng_Ecoli_LysN_IRT_Fraction_20_D12_1_1212	PXD019086	Ecoli	LysN
20190222_tims03_AnBr_SA_200ng_Ecoli_LysN_IRT_Fraction_21_E12_1_1213	PXD019086	Ecoli	LysN
20190222_tims03_AnBr_SA_200ng_Ecoli_LysN_IRT_Fraction_22_F12_1_1214	PXD019086	Ecoli	LysN
20190222_tims03_AnBr_SA_200ng_Ecoli_LysN_IRT_Fraction_23_G12_1_1215	PXD019086	Ecoli	LysN
20190222_tims03_AnBr_SA_200ng_Ecoli_LysN_IRT_Fraction_24_H12_1_1216	PXD019086	Ecoli	LysN
20190217_tims03_FlMe_SA_200ng_Ecoli_Trp_IRT_Fraction_01_A4_1_1144	PXD019086	Ecoli	trypsin
20190217_tims03_FlMe_SA_200ng_Ecoli_Trp_IRT_Fraction_02_B4_1_1145	PXD019086	Ecoli	trypsin
20190217_tims03_FlMe_SA_200ng_Ecoli_Trp_IRT_Fraction_03_C4_1_1146	PXD019086	Ecoli	trypsin
20190217_tims03_FlMe_SA_200ng_Ecoli_Trp_IRT_Fraction_04_D4_1_1147	PXD019086	Ecoli	trypsin
20190217_tims03_FlMe_SA_200ng_Ecoli_Trp_IRT_Fraction_05_E4_1_1148	PXD019086	Ecoli	trypsin
20190217_tims03_FlMe_SA_200ng_Ecoli_Trp_IRT_Fraction_06_F4_1_1149	PXD019086	Ecoli	trypsin
20190217_tims03_FlMe_SA_200ng_Ecoli_Trp_IRT_Fraction_07_G4_1_1150	PXD019086	Ecoli	trypsin
20190217_tims03_FlMe_SA_200ng_Ecoli_Trp_IRT_Fraction_08_H4_1_1167	PXD019086	Ecoli	trypsin
20190217_tims03_FlMe_SA_200ng_Ecoli_Trp_IRT_Fraction_09_A5_1_1151	PXD019086	Ecoli	trypsin
20190217_tims03_FlMe_SA_200ng_Ecoli_Trp_IRT_Fraction_10_B5_1_1152	PXD019086	Ecoli	trypsin
20190217_tims03_FlMe_SA_200ng_Ecoli_Trp_IRT_Fraction_11_C5_1_1153	PXD019086	Ecoli	trypsin
20190217_tims03_FlMe_SA_200ng_Ecoli_Trp_IRT_Fraction_12_D5_1_1154	PXD019086	Ecoli	trypsin
20190217_tims03_FlMe_SA_200ng_Ecoli_Trp_IRT_Fraction_13_E5_1_1155	PXD019086	Ecoli	trypsin
20190217_tims03_FlMe_SA_200ng_Ecoli_Trp_IRT_Fraction_14_F5_1_1156	PXD019086	Ecoli	trypsin
20190217_tims03_FlMe_SA_200ng_Ecoli_Trp_IRT_Fraction_15_G5_1_1157	PXD019086	Ecoli	trypsin
20190217_tims03_FlMe_SA_200ng_Ecoli_Trp_IRT_Fraction_16_H5_1_1158	PXD019086	Ecoli	trypsin
20190217_tims03_FlMe_SA_200ng_Ecoli_Trp_IRT_Fraction_17_A6_1_1159	PXD019086	Ecoli	trypsin
20190217_tims03_FlMe_SA_200ng_Ecoli_Trp_IRT_Fraction_18_B6_1_1160	PXD019086	Ecoli	trypsin
20190217_tims03_FlMe_SA_200ng_Ecoli_Trp_IRT_Fraction_19_C6_1_1161	PXD019086	Ecoli	trypsin
20190217_tims03_FlMe_SA_200ng_Ecoli_Trp_IRT_Fraction_20_D6_1_1162	PXD019086	Ecoli	trypsin
20190217_tims03_FlMe_SA_200ng_Ecoli_Trp_IRT_Fraction_21_E6_1_1163	PXD019086	Ecoli	trypsin
20190217_tims03_FlMe_SA_200ng_Ecoli_Trp_IRT_Fraction_22_F6_1_1164	PXD019086	Ecoli	trypsin
20190217_tims03_FlMe_SA_200ng_Ecoli_Trp_IRT_Fraction_23_G6_1_1165	PXD019086	Ecoli	trypsin
20190217_tims03_FlMe_SA_200ng_Ecoli_Trp_IRT_Fraction_24_H6_1_1166	PXD019086	Ecoli	trypsin
20190307_tims03_FlMe_SA_200ng_HeLa_LysC_IRT_Fraction_01_A10_1_1527	PXD019086	Human (HeLa)	LysC
20190307_tims03_FlMe_SA_200ng_HeLa_LysC_IRT_Fraction_02_B10_1_1528	PXD019086	Human (HeLa)	LysC
20190307_tims03_FlMe_SA_200ng_HeLa_LysC_IRT_Fraction_03_C10_1_1529	PXD019086	Human (HeLa)	LysC
20190307_tims03_FlMe_SA_200ng_HeLa_LysC_IRT_Fraction_04_D10_1_1530	PXD019086	Human (HeLa)	LysC
20190307_tims03_FlMe_SA_200ng_HeLa_LysC_IRT_Fraction_05_E10_1_1531	PXD019086	Human (HeLa)	LysC
20190307_tims03_FlMe_SA_200ng_HeLa_LysC_IRT_Fraction_06_F10_1_1532	PXD019086	Human (HeLa)	LysC
20190307_tims03_FlMe_SA_200ng_HeLa_LysC_IRT_Fraction_07_G10_1_1533	PXD019086	Human (HeLa)	LysC
20190307_tims03_FlMe_SA_200ng_HeLa_LysC_IRT_Fraction_08_H10_1_1534	PXD019086	Human (HeLa)	LysC
20190307_tims03_FlMe_SA_200ng_HeLa_LysC_IRT_Fraction_09_A11_1_1535	PXD019086	Human (HeLa)	LysC
20190307_tims03_FlMe_SA_200ng_HeLa_LysC_IRT_Fraction_10_B11_1_1536	PXD019086	Human (HeLa)	LysC
20190307_tims03_FlMe_SA_200ng_HeLa_LysC_IRT_Fraction_11_C11_1_1537	PXD019086	Human (HeLa)	LysC
20190307_tims03_FlMe_SA_200ng_HeLa_LysC_IRT_Fraction_12_D11_1_1538	PXD019086	Human (HeLa)	LysC
20190307_tims03_FlMe_SA_200ng_HeLa_LysC_IRT_Fraction_13_E11_1_1539	PXD019086	Human (HeLa)	LysC
20190307_tims03_FlMe_SA_200ng_HeLa_LysC_IRT_Fraction_14_F11_1_1540	PXD019086	Human (HeLa)	LysC
20190307_tims03_FlMe_SA_200ng_HeLa_LysC_IRT_Fraction_15_G11_1_1541	PXD019086	Human (HeLa)	LysC
20190307_tims03_FlMe_SA_200ng_HeLa_LysC_IRT_Fraction_17_A12_1_1543	PXD019086	Human (HeLa)	LysC
20190307_tims03_FlMe_SA_200ng_HeLa_LysC_IRT_Fraction_18_B12_1_1544	PXD019086	Human (HeLa)	LysC
20190307_tims03_FlMe_SA_200ng_HeLa_LysC_IRT_Fraction_19_C12_1_1545	PXD019086	Human (HeLa)	LysC
20190307_tims03_FlMe_SA_200ng_HeLa_LysC_IRT_Fraction_20_D12_1_1546	PXD019086	Human (HeLa)	LysC
20190307_tims03_FlMe_SA_200ng_HeLa_LysC_IRT_Fraction_23_G12_1_1549	PXD019086	Human (HeLa)	LysC
20190306_TIMS2_FlMe_SA_200ng_HeLa_LysN_IRT_Fraction_01_A10_01_4274	PXD019086	Human (HeLa)	LysN
20190306_TIMS2_FlMe_SA_200ng_HeLa_LysN_IRT_Fraction_02_B10_01_4275	PXD019086	Human (HeLa)	LysN
20190306_TIMS2_FlMe_SA_200ng_HeLa_LysN_IRT_Fraction_03_C10_01_4276	PXD019086	Human (HeLa)	LysN
20190306_TIMS2_FlMe_SA_200ng_HeLa_LysN_IRT_Fraction_05_E10_01_4278	PXD019086	Human (HeLa)	LysN
20190306_TIMS2_FlMe_SA_200ng_HeLa_LysN_IRT_Fraction_07_G10_01_4280	PXD019086	Human (HeLa)	LysN
20190306_TIMS2_FlMe_SA_200ng_HeLa_LysN_IRT_Fraction_08_H10_01_4281	PXD019086	Human (HeLa)	LysN
20190306_TIMS2_FlMe_SA_200ng_HeLa_LysN_IRT_Fraction_09_A11_01_4282	PXD019086	Human (HeLa)	LysN
20190306_TIMS2_FlMe_SA_200ng_HeLa_LysN_IRT_Fraction_10_B11_01_4283	PXD019086	Human (HeLa)	LysN
20190306_TIMS2_FlMe_SA_200ng_HeLa_LysN_IRT_Fraction_11_C11_01_4284	PXD019086	Human (HeLa)	LysN
20190306_TIMS2_FlMe_SA_200ng_HeLa_LysN_IRT_Fraction_12_D11_01_4285	PXD019086	Human (HeLa)	LysN
20190306_TIMS2_FlMe_SA_200ng_HeLa_LysN_IRT_Fraction_13_E11_01_4286	PXD019086	Human (HeLa)	LysN
20190306_TIMS2_FlMe_SA_200ng_HeLa_LysN_IRT_Fraction_14_F11_01_4287	PXD019086	Human (HeLa)	LysN
20190306_TIMS2_FlMe_SA_200ng_HeLa_LysN_IRT_Fraction_16_H11_01_4289	PXD019086	Human (HeLa)	LysN
20190306_TIMS2_FlMe_SA_200ng_HeLa_LysN_IRT_Fraction_17_A12_01_4290	PXD019086	Human (HeLa)	LysN
20190306_TIMS2_FlMe_SA_200ng_HeLa_LysN_IRT_Fraction_18_B12_01_4291	PXD019086	Human (HeLa)	LysN
20190306_TIMS2_FlMe_SA_200ng_HeLa_LysN_IRT_Fraction_20_D12_01_4293	PXD019086	Human (HeLa)	LysN
20190306_TIMS2_FlMe_SA_200ng_HeLa_LysN_IRT_Fraction_22_F12_01_4295	PXD019086	Human (HeLa)	LysN
20190306_TIMS2_FlMe_SA_200ng_HeLa_LysN_IRT_Fraction_23_G12_01_4296	PXD019086	Human (HeLa)	LysN
20190306_TIMS2_FlMe_SA_200ng_HeLa_LysN_IRT_Fraction_24_H12_01_4297	PXD019086	Human (HeLa)	LysN
20190504_TIMS1_FlMe_SA_HeLa_frac01_A10_1_93	PXD019086	Human (HeLa)	trypsin
20190504_TIMS1_FlMe_SA_HeLa_frac02_B10_1_94	PXD019086	Human (HeLa)	trypsin
20190504_TIMS1_FlMe_SA_HeLa_frac03_C10_1_95	PXD019086	Human (HeLa)	trypsin
20190504_TIMS1_FlMe_SA_HeLa_frac04_D10_1_96	PXD019086	Human (HeLa)	trypsin
20190504_TIMS1_FlMe_SA_HeLa_frac05_E10_1_97	PXD019086	Human (HeLa)	trypsin
20190504_TIMS1_FlMe_SA_HeLa_frac06_F10_1_98	PXD019086	Human (HeLa)	trypsin
20190504_TIMS1_FlMe_SA_HeLa_frac07_G10_1_99	PXD019086	Human (HeLa)	trypsin
20190504_TIMS1_FlMe_SA_HeLa_frac08_H10_1_126	PXD019086	Human (HeLa)	trypsin
20190504_TIMS1_FlMe_SA_HeLa_frac09_A11_1_101	PXD019086	Human (HeLa)	trypsin
20190504_TIMS1_FlMe_SA_HeLa_frac10_B11_1_102	PXD019086	Human (HeLa)	trypsin
20190504_TIMS1_FlMe_SA_HeLa_frac11_C11_1_103	PXD019086	Human (HeLa)	trypsin
20190504_TIMS1_FlMe_SA_HeLa_frac12_D11_1_104	PXD019086	Human (HeLa)	trypsin
20190504_TIMS1_FlMe_SA_HeLa_frac13_E11_1_105	PXD019086	Human (HeLa)	trypsin
20190504_TIMS1_FlMe_SA_HeLa_frac14_F11_1_106	PXD019086	Human (HeLa)	trypsin
20190504_TIMS1_FlMe_SA_HeLa_frac15_G11_1_107	PXD019086	Human (HeLa)	trypsin
20190504_TIMS1_FlMe_SA_HeLa_frac16_H11_1_108	PXD019086	Human (HeLa)	trypsin
20190504_TIMS1_FlMe_SA_HeLa_frac17_A12_1_109	PXD019086	Human (HeLa)	trypsin
20190504_TIMS1_FlMe_SA_HeLa_frac18_B12_1_110	PXD019086	Human (HeLa)	trypsin
20190504_TIMS1_FlMe_SA_HeLa_frac19_C12_1_111	PXD019086	Human (HeLa)	trypsin
20190504_TIMS1_FlMe_SA_HeLa_frac20_D12_1_112	PXD019086	Human (HeLa)	trypsin
20190504_TIMS1_FlMe_SA_HeLa_frac21_E12_1_113	PXD019086	Human (HeLa)	trypsin
20190504_TIMS1_FlMe_SA_HeLa_frac22_F12_1_114	PXD019086	Human (HeLa)	trypsin
20190504_TIMS1_FlMe_SA_HeLa_frac23_G12_1_115	PXD019086	Human (HeLa)	trypsin
20190504_TIMS1_FlMe_SA_HeLa_frac24_H12_1_116	PXD019086	Human (HeLa)	trypsin
20190304_tims03_FlMe_SA_200ng_Yeast_Lysc_IRT_Fraction_01_A4_1_1501	PXD019086	Yeast	LysC
20190304_tims03_FlMe_SA_200ng_Yeast_Lysc_IRT_Fraction_02_B4_1_1502	PXD019086	Yeast	LysC
20190304_tims03_FlMe_SA_200ng_Yeast_Lysc_IRT_Fraction_03_C4_1_1503	PXD019086	Yeast	LysC
20190304_tims03_FlMe_SA_200ng_Yeast_Lysc_IRT_Fraction_04_D4_1_1504	PXD019086	Yeast	LysC
20190304_tims03_FlMe_SA_200ng_Yeast_Lysc_IRT_Fraction_05_E4_1_1505	PXD019086	Yeast	LysC
20190304_tims03_FlMe_SA_200ng_Yeast_Lysc_IRT_Fraction_06_F4_1_1506	PXD019086	Yeast	LysC
20190304_tims03_FlMe_SA_200ng_Yeast_Lysc_IRT_Fraction_07_G4_1_1507	PXD019086	Yeast	LysC
20190304_tims03_FlMe_SA_200ng_Yeast_Lysc_IRT_Fraction_08_H4_1_1508	PXD019086	Yeast	LysC
20190304_tims03_FlMe_SA_200ng_Yeast_Lysc_IRT_Fraction_09_A5_1_1509	PXD019086	Yeast	LysC
20190304_tims03_FlMe_SA_200ng_Yeast_Lysc_IRT_Fraction_10_B5_1_1510	PXD019086	Yeast	LysC
20190304_tims03_FlMe_SA_200ng_Yeast_Lysc_IRT_Fraction_11_C5_1_1511	PXD019086	Yeast	LysC
20190304_tims03_FlMe_SA_200ng_Yeast_Lysc_IRT_Fraction_12_D5_1_1512	PXD019086	Yeast	LysC
20190304_tims03_FlMe_SA_200ng_Yeast_Lysc_IRT_Fraction_13_E5_1_1513	PXD019086	Yeast	LysC
20190304_tims03_FlMe_SA_200ng_Yeast_Lysc_IRT_Fraction_14_F5_1_1514	PXD019086	Yeast	LysC
20190304_tims03_FlMe_SA_200ng_Yeast_Lysc_IRT_Fraction_15_G5_1_1515	PXD019086	Yeast	LysC
20190304_tims03_FlMe_SA_200ng_Yeast_Lysc_IRT_Fraction_16_H5_1_1516	PXD019086	Yeast	LysC
20190304_tims03_FlMe_SA_200ng_Yeast_Lysc_IRT_Fraction_17_A6_1_1517	PXD019086	Yeast	LysC
20190304_tims03_FlMe_SA_200ng_Yeast_Lysc_IRT_Fraction_18_B6_1_1518	PXD019086	Yeast	LysC
20190304_tims03_FlMe_SA_200ng_Yeast_Lysc_IRT_Fraction_19_C6_1_1519	PXD019086	Yeast	LysC
20190304_tims03_FlMe_SA_200ng_Yeast_Lysc_IRT_Fraction_20_D6_1_1520	PXD019086	Yeast	LysC
20190304_tims03_FlMe_SA_200ng_Yeast_Lysc_IRT_Fraction_21_E6_1_1521	PXD019086	Yeast	LysC
20190304_tims03_FlMe_SA_200ng_Yeast_Lysc_IRT_Fraction_22_F6_1_1522	PXD019086	Yeast	LysC
20190304_tims03_FlMe_SA_200ng_Yeast_Lysc_IRT_Fraction_23_G6_1_1523	PXD019086	Yeast	LysC
20190304_tims03_FlMe_SA_200ng_Yeast_Lysc_IRT_Fraction_24_H6_1_1524	PXD019086	Yeast	LysC
20190301_TIMS2_FlMe_SA_200ng_Yeast_LysN_IRT_Fraction_01_A7_01_4237	PXD019086	Yeast	LysN
20190301_TIMS2_FlMe_SA_200ng_Yeast_LysN_IRT_Fraction_05_E7_01_4241	PXD019086	Yeast	LysN
20190301_TIMS2_FlMe_SA_200ng_Yeast_LysN_IRT_Fraction_06_F7_01_4242	PXD019086	Yeast	LysN
20190301_TIMS2_FlMe_SA_200ng_Yeast_LysN_IRT_Fraction_07_G7_01_4243	PXD019086	Yeast	LysN
20190301_TIMS2_FlMe_SA_200ng_Yeast_LysN_IRT_Fraction_08_H7_01_4244	PXD019086	Yeast	LysN
20190301_TIMS2_FlMe_SA_200ng_Yeast_LysN_IRT_Fraction_09_A8_01_4245	PXD019086	Yeast	LysN
20190301_TIMS2_FlMe_SA_200ng_Yeast_LysN_IRT_Fraction_10_B8_01_4246	PXD019086	Yeast	LysN
20190301_TIMS2_FlMe_SA_200ng_Yeast_LysN_IRT_Fraction_11_C8_01_4247	PXD019086	Yeast	LysN
20190301_TIMS2_FlMe_SA_200ng_Yeast_LysN_IRT_Fraction_12_D8_01_4248	PXD019086	Yeast	LysN
20190301_TIMS2_FlMe_SA_200ng_Yeast_LysN_IRT_Fraction_14_F8_01_4250	PXD019086	Yeast	LysN
20190301_TIMS2_FlMe_SA_200ng_Yeast_LysN_IRT_Fraction_15_G8_01_4251	PXD019086	Yeast	LysN
20190301_TIMS2_FlMe_SA_200ng_Yeast_LysN_IRT_Fraction_16_H8_01_4252	PXD019086	Yeast	LysN
20190301_TIMS2_FlMe_SA_200ng_Yeast_LysN_IRT_Fraction_17_A9_01_4253	PXD019086	Yeast	LysN
20190301_TIMS2_FlMe_SA_200ng_Yeast_LysN_IRT_Fraction_18_B9_01_4254	PXD019086	Yeast	LysN
20190301_TIMS2_FlMe_SA_200ng_Yeast_LysN_IRT_Fraction_19_C9_01_4269	PXD019086	Yeast	LysN
20190301_TIMS2_FlMe_SA_200ng_Yeast_LysN_IRT_Fraction_20_D9_01_4263	PXD019086	Yeast	LysN
20190301_TIMS2_FlMe_SA_200ng_Yeast_LysN_IRT_Fraction_21_E9_01_4264	PXD019086	Yeast	LysN
20190301_TIMS2_FlMe_SA_200ng_Yeast_LysN_IRT_Fraction_22_F9_01_4265	PXD019086	Yeast	LysN
20190301_TIMS2_FlMe_SA_200ng_Yeast_LysN_IRT_Fraction_23_G9_01_4266	PXD019086	Yeast	LysN
20190301_TIMS2_FlMe_SA_200ng_Yeast_LysN_IRT_Fraction_24_H9_01_4267	PXD019086	Yeast	LysN
20190225_TIMS2_FlMe_SA_200ng_Yeast_Trypsin_IRT_Fraction_01_A4_01_4207	PXD019086	Yeast	trypsin
20190225_TIMS2_FlMe_SA_200ng_Yeast_Trypsin_IRT_Fraction_02_B4_01_4208	PXD019086	Yeast	trypsin
20190225_TIMS2_FlMe_SA_200ng_Yeast_Trypsin_IRT_Fraction_03_C4_01_4209	PXD019086	Yeast	trypsin
20190225_TIMS2_FlMe_SA_200ng_Yeast_Trypsin_IRT_Fraction_04_D4_01_4210	PXD019086	Yeast	trypsin
20190227_TIMS2_FlMe_SA_200ng_Yeast_Trypsin_IRT_Fraction_05_E4_01_4217	PXD019086	Yeast	trypsin
20190227_TIMS2_FlMe_SA_200ng_Yeast_Trypsin_IRT_Fraction_06_F4_01_4218	PXD019086	Yeast	trypsin
20190227_TIMS2_FlMe_SA_200ng_Yeast_Trypsin_IRT_Fraction_07_G4_01_4219	PXD019086	Yeast	trypsin
20190227_TIMS2_FlMe_SA_200ng_Yeast_Trypsin_IRT_Fraction_08_H4_01_4220	PXD019086	Yeast	trypsin
20190227_TIMS2_FlMe_SA_200ng_Yeast_Trypsin_IRT_Fraction_09_A5_01_4221	PXD019086	Yeast	trypsin
20190227_TIMS2_FlMe_SA_200ng_Yeast_Trypsin_IRT_Fraction_10_B5_01_4222	PXD019086	Yeast	trypsin
20190227_TIMS2_FlMe_SA_200ng_Yeast_Trypsin_IRT_Fraction_11_C5_01_4223	PXD019086	Yeast	trypsin
20190227_TIMS2_FlMe_SA_200ng_Yeast_Trypsin_IRT_Fraction_12_D5_01_4224	PXD019086	Yeast	trypsin
20190227_TIMS2_FlMe_SA_200ng_Yeast_Trypsin_IRT_Fraction_13_E5_01_4225	PXD019086	Yeast	trypsin
20190227_TIMS2_FlMe_SA_200ng_Yeast_Trypsin_IRT_Fraction_14_F5_01_4226	PXD019086	Yeast	trypsin
20190227_TIMS2_FlMe_SA_200ng_Yeast_Trypsin_IRT_Fraction_15_G5_01_4227	PXD019086	Yeast	trypsin
20190227_TIMS2_FlMe_SA_200ng_Yeast_Trypsin_IRT_Fraction_16_H5_01_4228	PXD019086	Yeast	trypsin
20190227_TIMS2_FlMe_SA_200ng_Yeast_Trypsin_IRT_Fraction_18_B6_01_4230	PXD019086	Yeast	trypsin
20190227_TIMS2_FlMe_SA_200ng_Yeast_Trypsin_IRT_Fraction_19_C6_01_4231	PXD019086	Yeast	trypsin
20190227_TIMS2_FlMe_SA_200ng_Yeast_Trypsin_IRT_Fraction_20_D6_01_4232	PXD019086	Yeast	trypsin
20190227_TIMS2_FlMe_SA_200ng_Yeast_Trypsin_IRT_Fraction_21_E6_01_4233	PXD019086	Yeast	trypsin
20190227_TIMS2_FlMe_SA_200ng_Yeast_Trypsin_IRT_Fraction_22_F6_01_4234	PXD019086	Yeast	trypsin
20190227_TIMS2_FlMe_SA_200ng_Yeast_Trypsin_IRT_Fraction_23_G6_01_4235	PXD019086	Yeast	trypsin
20190227_TIMS2_FlMe_SA_200ng_Yeast_Trypsin_IRT_Fraction_24_H6_01_4236	PXD019086	Yeast	trypsin
